# Supplementary material for: The COVID-19 lockdown: a unique perspective into heterogeneous impacts of transboundary pollution on snow and ice darkening across the Himalayas
Source: PNAS Nexus. 2023 Jun 27;2(6):pgad172. doi: 10.1093/pnasnexus/pgad172 (PMC10299077; doi:10.1093/pnasnexus/pgad172)
Supplement: pgad172_Supplementary_Data [file pgad172_supplementary_data.zip]

Archive with 2 entries (2 files):
- PNASNEXUS-PNASNEXUS-2022-00897-s02.pdf
- PNASNEXUS-PNASNEXUS-2022-00897-s01.tex
