# Supplementary material for: The COVID-19 lockdown: a unique perspective into heterogeneous impacts of transboundary pollution on snow and ice darkening across the Himalayas
Source: PNAS Nexus. 2023 Jun 27;2(6):pgad172. doi: 10.1093/pnasnexus/pgad172 (PMC10299077; doi:10.1093/pnasnexus/pgad172)
Supplement: pgad172_Supplementary_Data [file pgad172_supplementary_data.zip › PNASNEXUS-PNASNEXUS-2022-00897-s01.tex]

\documentclass[9pt,twoside,lineno]{pnas-new}
% Use the lineno option to display guide line numbers if required.

\templatetype{pnassupportinginfo}

\title{The COVID-19 lockdown: A unique perspective into heterogeneous impacts of transboundary pollution on snow and ice darkening across the Himalayas}
\author{Zhengyang Hou, Yang Li, Liqiang Zhang, Changqing Song, Jintai Lin, Chenghu Zhou, Yuebin Wang, Ying Qu, Xin Yao, Peichao Gao}
\correspondingauthor{Liqiang Zhang.\\E-mail: zhanglq@bun.edu.cn}

\begin{document}

%% Comment out or remove this line before generating final copy for submission; this will also remove the warning re: "Consecutive odd pages found".
% \instructionspage  

\maketitle

%% Adds the main heading for the SI text. Comment out this line if you do not have any supporting information text.
% \SItext


% \subsection*{Subhead}
% Type or paste text here. This should be additional explanatory text such as an extended technical description of results, full details of mathematical models, etc.   

% \section*{Heading}
% \subsection*{Subhead}
% Type or paste text here. You may break this section up into subheads as needed (e.g., one section on ``Materials'' and one on ``Methods'').

% \subsection*{Materials}
% Add a materials subsection if you need to.

% \subsection*{Methods}
% Add a methods subsection if you need to.


%%% Each figure should be on its own page
\begin{figure}
\centering
\includegraphics[width=\textwidth]{S1_use.png}
\caption{Daily evolution of Himalaya RFS\textsubscript{\tiny LAPs} linked to Indian AAOD. Differences between 2020 and previous years (2017–2019) in daily AAOD over Indian Peninsula and in daily RFS\textsubscript{\tiny LAPs} over the Himalayas.}
\end{figure}

\begin{figure}
\centering
\includegraphics[width=\textwidth]{S2_use.png}
\caption{Interannual changes in Himalaya RFS\textsubscript{\tiny LAPs} in April and May. A, B and C show the year-on-year differences in 2018-2017, 2019-2018, and 2020-2019 on the western Himalaya. D, E and F are for the central Himalaya; G, H and I are for the eastern Himalaya. }
\end{figure}


\begin{figure}
\centering
\includegraphics[width=\textwidth]{S3_use.png}
\caption{Distributions of mineral dust aerosols over the Indian Peninsula in April and May from 2017 to 2020.  A-D represent the years from 2017 to 2020, respectively. The percent values in the figures denote the days with dust aerosols that occurred in April-May divided by the total number of days in the two months. The black vectors denote winds at 500 hPa from the ERA5-reanalysis dataset.}
\end{figure}

\begin{figure}
\centering
\includegraphics[width=\textwidth]{S4_use.png}
\caption{Daily CO$_2$ emissions in India in 2019 and 2020 (\href{https://www.carbonmonitor.org.cn/}). }
\end{figure}


\begin{table}\centering
\caption{Contributions of anthropogenic emissions and natural environment factors to RFS\textsubscript{\tiny LAPs} in over the Himalayas in 2020 (unit: W/m$^2$)}

\begin{tabular}{lrrrr}
  & Western Himalaya & Central Himalaya & Eastern Himalaya & the Himalaya\\ 
% Species & CBS & CV & G3 \\
\midrule
Anthropogenic emissions  & -4.39 & -13.26 & -14.68 & -8.32 \\
Natural environment factors  & -4.97 & -3.09 & 1.34  & -3.33 \\
All  & -9.36 & -16.35 & -13.34 & -11.65 \\
MODDRFS & -8.87 & -16.04 & -11.71 & -11.01 \\
\bottomrule
\end{tabular}
\end{table}


\begin{table}\centering
\caption{Contributions of anthropogenic emissions and natural environment factors to ice and snow melt in over the Himalayas in 2020 (unit: Mt)}

\begin{tabular}{lrrrr}
  & Western Himalaya & Central Himalaya & Eastern Himalaya & the Himalaya\\ 
% Species & CBS & CV & G3 \\
\midrule
Anthropogenic emissions  & -2.96  & -10.15  & -15.50  & -27.49 \\
Natural environment factors  & -6.90 & -4.79 & 1.88 & -11.44 \\
All  & -9.86 & -14.94 & -13.62 & -38.93  \\
\bottomrule
\end{tabular}
\end{table}


\begin{table}\centering
\caption{Dust size mapping between SNICAR and GEOS-Chem}

\begin{tabular}{lrrrrr}
~ & ~ & \multicolumn{4}{c}{SNICAR} \\
\cline{2-6}
~ & ~ & 0.1-1$\mu$m & 1-2.5$\mu$m & 2.5-5$\mu$m & 5-10$\mu$m \\ 
% Species & CBS & CV & G3 \\
\midrule
 GEOS-Chem & 0.7$\mu$m & 1 & 0 & 0 & 0 \\
 & 1.4$\mu$m & 0 & 1 & 0 & 0 \\
 & 2.4$\mu$m & 0 & 0.5 & 0.5 & 0  \\
 & 4.5$\mu$m & 0 & 0 & 0.5 & 0.5\\
\bottomrule
\end{tabular}
\end{table}


%%% Add this line AFTER all your figures and tables
\FloatBarrier

% \movie{Type legend for the movie here.}

% \movie{Type legend for the other movie here. Adding longer text to show what happens, to decide on alignment and/or indentations.}

% \movie{A third movie, just for kicks.}

% \dataset{dataset_one.txt}{Type or paste legend here.}

% \dataset{dataset_two.txt}{Type or paste legend here. Adding longer text to show what happens, to decide on alignment and/or indentations for multi-line or paragraph captions.}

% \bibliography{pnas-sample}

\end{document}
